# Supplementary material for: Chromatographic Methods Developed for the Quantification of Quercetin Extracted from Natural Sources: Systematic Review of Published Studies from 2018 to 2022
Source: Molecules. 2023 Nov 22;28(23):7714. doi: 10.3390/molecules28237714 (PMC10708206; doi:10.3390/molecules28237714)
Supplement: Supplementary file 1 [file molecules-28-07714-s001.zip]

Archive with 3 entries (3 files):
- Table S1.pdf
- Table S2 PRISMA checklist for Systematic Reviews.pdf
- Table S3 PRISMA checklist for abstracts for Systematic Reviews.pdf
